# Supplementary material for: Gas Particle Partitioning of PAHs Emissions from Typical Solid Fuel Combustions as Well as Their Health Risk Assessment in Rural Guanzhong Plain, China
Source: Toxics. 2023 Jan 15;11(1):80. doi: 10.3390/toxics11010080 (PMC9863936; doi:10.3390/toxics11010080)
Supplement: Supplementary file 1 [file toxics-11-00080-s001.zip]

Archive with 1 entries (1 files):
- toxics-2139451-supplementary.pdf
